# Supplementary material for: Zebrafish Xenograft Model for Studying Pancreatic Cancer-Instructed Innate Immune Microenvironment
Source: Int J Mol Sci. 2022 Jun 9;23(12):6442. doi: 10.3390/ijms23126442 (PMC9224329; doi:10.3390/ijms23126442)
Supplement: Supplementary file 1 [file ijms-23-06442-s001.zip]

Archive with 1 entries (1 files):
- ijms-1709974-supplementary.pdf
